# Supplementary material for: Surgical and Oncological Outcomes of Salvage Hepatectomy for Locally Recurrent Hepatocellular Carcinoma after Locoregional Therapy: A Single-Institution Experience
Source: Cancers (Basel). 2023 Apr 16;15(8):2320. doi: 10.3390/cancers15082320 (PMC10137253; doi:10.3390/cancers15082320)
Supplement: Supplementary file 1 [file cancers-15-02320-s001.zip]

Archive with 1 entries (1 files):
- cancers-2258263-supplementary.pdf
